# Supplementary material for: TIGIT and SNRPA1 as novel diagnostic and predictive biomarkers in obstructive ventilatory dysfunction combined with pulmonary nontuberculous mycobacterial infection patients
Source: Front Cell Infect Microbiol. 2025 Oct 1;15:1621129. doi: 10.3389/fcimb.2025.1621129 (PMC12521183; doi:10.3389/fcimb.2025.1621129)
Supplement: Supplementary file 1 [file Table1.xlsx]

## Sheet: Sheet1
id	logFC	pvalue	sign
FAHD2A	-0.695286	1.24e-05	Down
TARP	-0.799268	5.94e-05	Down
IGK	-0.793435	8.18e-05	Down
IGHV3-23	-0.582441	0.0002546	Down
IGHG1	-0.783729	0.000268	Down
IGLJ3	-0.764099	0.0002768	Down
NFATC2	-0.525508	0.0003007	Down
AGK	-0.574305	0.0003163	Down
SKAP1	-0.505629	0.0003772	Down
LAIR2	-0.767671	0.000394	Down
IGKC	-0.7718	0.0004424	Down
LMAN1	-0.515508	0.0004652	Down
PMS2P1	-0.634228	0.0004841	Down
C15orf41	-0.516776	0.0005542	Down
PCID2	-0.54804	0.0005819	Down
TIGIT	-0.56307	0.0005978	Down
STMN1	-0.571835	0.0009789	Down
TRAF5	-0.523381	0.0010438	Down
IGHV3-48	-0.555505	0.0011236	Down
LIPN	0.980102	0.0011644	Up
CEP78	-0.600101	0.0013422	Down
RPL12	-0.574105	0.0023618	Down
MRPS9	-0.5333	0.002507	Down
CRYZ	-0.53717	0.0027297	Down
SCFV	-0.574768	0.0027301	Down
FAM19A2	0.51976	0.0028634	Up
JCHAIN	-0.879262	0.0030896	Down
TAS2R45	-0.575981	0.0031957	Down
CAMK4	-0.596105	0.003426	Down
LDHB	-0.588661	0.0036518	Down
BMS1	-0.518036	0.0038273	Down
LRRC6	0.608419	0.0042999	Up
PPIH	-0.628887	0.0043187	Down
UBASH3A	-0.597377	0.0045476	Down
CD3D	-0.588957	0.0046554	Down
SAMD3	-0.597334	0.0056121	Down
SNORA52	0.597555	0.0056739	Up
IGLV6-57	-0.701444	0.0078022	Down
SNORD21	-0.567784	0.007865	Down
NELL2	-0.591852	0.0078923	Down
SNRPA1	-0.574579	0.0087145	Down
RPS23	-0.523211	0.0092664	Down
FCRL3	-0.57555	0.0093328	Down
ZNF439	-0.560781	0.009981	Down
AK5	-0.650479	0.0115898	Down
ANKRD36B	-0.505737	0.0117035	Down
LOC100505530	-0.953823	0.0118672	Down
VSIG1	-0.545128	0.0121566	Down
ARMCX6	-0.657339	0.0125229	Down
AVIL	0.525991	0.0130786	Up
XCL2	-0.574491	0.0141244	Down
GZMB	-0.522437	0.0149439	Down
IGHG4	-0.725348	0.0153265	Down
NEMP2	-0.51463	0.0155691	Down
XCL1	-0.576015	0.0165634	Down
PGM5	0.539991	0.0173597	Up
SNORD64	-0.511587	0.0200149	Down
PZP	-0.557599	0.0305311	Down
LILRA3	0.67946	0.0351809	Up
CHIT1	0.674216	0.0363291	Up
NSA2	-0.607377	0.0363763	Down
IFI27	-0.866952	0.0370917	Down
A2M	-0.618141	0.0377209	Down
KLRK1	-0.509216	0.0415759	Down
SNORA62	-0.70474	0.0429315	Down
TSHZ2	-0.506782	0.0452438	Down
C4BPA	0.550411	0.0453648	Up
KLRG1	-0.581522	0.0468002	Down
HBZ	-1.34103	0.0494636	Down
